# Supplementary material for: Differential Development of Human Brain White Matter Tracts
Source: PLoS One. 2011 Aug 31;6(8):e23437. doi: 10.1371/journal.pone.0023437 (PMC3166135; doi:10.1371/journal.pone.0023437)
Supplement: Table S1 — Evaluation of tract continuity within 5, 9, and 14-cluster solutions. For each solution, we list the following for each cluster: 1) % of voxels contained in the largest continuous tract within the cluster, and 2) the percentages of voxels that are part of large continuous tracts within the cluster (i.e., tract size> = 500 voxels). Measures are reported separately for each hemisphere (left, right) and the whole brain (whole). (XLS) [file pone.0023437.s002.xls]

## Sheet: Table S1
	Evaluation of tract continuity within 5, 9, and 14-cluster solutions
Clustering Solutions		% of voxels contained in the largest continuous tract			% of voxels contained in large continuous tracts (tract size >= 500 voxels)
5-clusters	Cluster #	Left Max %	Right Max %	Whole Max %	Left Total %	Right Total %	Whole Total %
	1	30.182	39.531	34.217	67.433	73.518	69.94
	2	91.932	100	94.877	91.932	100	94.877
	3	57.6	66.662	36.92	62.666	76.839	70.28
	4	29.274	20.86	24.769	65.047	74.144	69.804
	5	33.032	56.363	44.178	63.105	56.363	64.332
9-clusters
	1	58.781	71.078	64.468	58.781	71.078	64.468
	2	94.984	98.817	96.848	94.984	98.817	96.848
	3	51.443	58.005	33.756	51.443	58.005	55.262
	4	90.476	89.014	47.809	90.476	89.014	89.787
	5	62.947	69.115	66.009	62.947	69.115	73.196
	6	72.106	60.422	36.251	72.106	60.422	66.296
	7	26.164	25.929	13.965	57.521	47.414	52.809
	8	19.971	28.285	24.238	63.007	67.319	65.22
	9	49.444	43.232	28.689	64.757	43.232	55.721
14-clusters
	1	52.561	86.143	69.064	78.166	86.143	82.086
	2	98.088	99.582	98.872	98.088	99.582	98.872
	3	83.046	74.464	46.322	83.046	74.464	77.707
	4	88.049	92.17	49.311	88.049	92.17	89.862
	5	72.292	66.797	69.518	72.292	66.797	79.507
	6	94.056	96.198	49.285	94.056	96.198	95.076
	7	48.852	43.093	24.692	64.664	59.34	62.031
	8	34.387	34.863	34.625	34.387	46.769	43.123
	9	75.409	75.625	43.416	75.409	75.625	75.501
	10	30.917	18.628	17.107	45.168	36.92	41.484
	11	9.3898	18.086	7.0415	9.3898	18.086	12.775
	12	87.45	74.29	43.056	87.45	74.29	79.823
	13	17.704	20.105	10.21	40.37	34.398	37.842
	14	10.838	11.253	6.6702	10.838	45.032	31.108
Left Max % indicates the size of the largest continuous tract covered by the target cluster in the left hemisphere divided by the total size of the cluster in the left hemisphere
Right Max % indicates the size of the largest continuous tract covered by the target cluster in the right hemisphere divided by the total size of the cluster in the right hemisphere
Whole Max % indicates the size of the largest continuous tract covered by the target cluster in the whole brain divided by the total size of the cluster in the whole brain
Left Total % indicates the total size of large continuous tracts (> 500 voxels) covered by the target cluster in the left hemisphere divided by the total size of the cluster in the left hemisphere
Right Total % indicates the total size of large continuous tracts (> 500 voxels) covered by the target cluster in the right hemisphere divided by the total size of the cluster in the right hemisphere
Whole Total % indicates the total size of large continuous tracts (> 500 voxels) covered by the target cluster in the whole brain divided by the total size of the cluster in the whole brain
