# Supplementary material for: Differential Development of Human Brain White Matter Tracts
Source: PLoS One. 2011 Aug 31;6(8):e23437. doi: 10.1371/journal.pone.0023437 (PMC3166135; doi:10.1371/journal.pone.0023437)
Supplement: Table S2 — Fractional Anisotropy (FA) Trajectory Characteristics for ICBM-81 DTI Atlas Tracts. Measures of age-related increases in FA during development are provided for each of the ICBM-81 DTI Atlas Tracts, as well as age-related decreases during adulthood and trajectory curvature (second-order parameter from quadratic model). (XLS) [file pone.0023437.s003.xls]

## Sheet: Sheet1
		Region Based on ICBM DTI-81 Atlas	Initial FA	FA at Peak	Age at Peak	Increase in FA (Initial to Peak)	% Increase in FA (Initial to Peak)	Loss in FA (Peak to Final)	% Loss in FA (Peak to Final)	Trajectory Curvature (1e-4)
		Middle cerebellar peduncle	0.336	0.356	34.8854	0.02	5.9597	-0.0044	-1.2441	-0.2575
		Pontine crossing tract (a part of MCP)	0.3444	0.3491	48	0.0048	1.3904	*	*	*
		Genu of corpus callosum	0.4394	0.4603	27.7528	0.0209	4.7598	-0.0199	-4.3249	-0.4857
		Body of corpus callosum	0.4589	0.4996	31.7627	0.0407	8.8585	-0.0175	-3.4989	-0.663
		Splenium of corpus callosum	0.5466	0.5865	30.9857	0.0399	7.296	-0.0201	-3.4216	-0.6932
		Fornix (column and body of fornix)	0.3236	0.3236	7	*	*	-0.0271	-8.3861	*
		L Corticospinal tract left	0.282	0.3201	34.8976	0.0381	13.5253	-0.0084	-2.628	-0.49
		R Corticospinal tract right	0.2936	0.3248	40.4252	0.0312	10.6409	-0.0016	-0.4939	-0.2796
		L Medial lemniscus left	0.4174	0.4539	34.797	0.0365	8.7369	-0.0082	-1.8127	-0.472
		L Medial lemniscus right	0.4262	0.4657	32.9409	0.0395	9.2756	-0.0133	-2.8606	-0.5875
		L Inferior cerebellar peduncle left	0.2763	0.3092	36.1645	0.0329	11.9126	-0.0054	-1.753	-0.387
		R Inferior cerebellar peduncle right	0.2738	0.3091	36.085	0.0353	12.8972	-0.0059	-1.9172	-0.4174
		L Superior cerebellar peduncle left	0.3502	0.3958	34.6111	0.0456	13.0144	-0.0107	-2.7078	-0.5978
		R Superior cerebellar peduncle right	0.3452	0.385	37.8594	0.0398	11.5238	-0.0043	-1.1158	-0.4178
		L Cerebral peduncle left	0.4923	0.55	30.6628	0.0576	11.7074	-0.0309	-5.6261	-1.0294
		R Cerebral peduncle right	0.4639	0.5169	31.6668	0.0529	11.4123	-0.0232	-4.4912	-0.8701
		L Anterior limb of internal capsule left	0.3866	0.4315	32.6163	0.0449	11.6237	-0.0162	-3.7555	-0.6848
		R Anterior limb of internal capsule right	0.4017	0.4409	30.9762	0.0392	9.7473	-0.0197	-4.4775	-0.6812
		L Posterior limb of internal capsule left	0.5225	0.5608	29.4146	0.0383	7.339	-0.0264	-4.7007	-0.7632
		R Posterior limb of internal capsule right	0.4656	0.494	28.8526	0.0284	6.0963	-0.0218	-4.4114	-0.5944
		L Retrolenticular part of internal capsule left	0.4577	0.4866	26.5947	0.0288	6.3012	-0.0344	-7.0738	-0.7512
		R Retrolenticular part of internal capsule right	0.4115	0.4331	27.0652	0.0216	5.2605	-0.0236	-5.4402	-0.5377
		L Anterior corona radiata left	0.3384	0.3666	30.3014	0.0282	8.3213	-0.0162	-4.4319	-0.5187
		R Anterior corona radiata right	0.3393	0.3663	28.5367	0.027	7.9518	-0.022	-6.016	-0.5818
		L Superior corona radiata left	0.3892	0.4161	28.9455	0.0269	6.9082	-0.0203	-4.8714	-0.5582
		R Superior corona radiata right	0.364	0.3935	27.5247	0.0296	8.1255	-0.0294	-7.4788	-0.7021
		L Posterior corona radiata left	0.3566	0.3887	28.6593	0.0322	9.0266	-0.0257	-6.6015	-0.6861
		R Posterior corona radiata right	0.3655	0.397	28.4215	0.0315	8.6192	-0.0263	-6.6286	-0.6865
		L Posterior thalamic radiation (include optic radiation) left	0.4252	0.4585	26.5242	0.0333	7.8226	-0.0402	-8.7779	-0.8726
		R Posterior thalamic radiation (include optic radiation) right	0.4241	0.4434	26.5495	0.0193	4.5537	-0.0233	-5.2435	-0.5053
		L Sagittal stratum (include inferior longitidinal fasciculus and inferior fronto-occipital fasciculus) left	0.3908	0.431	29.7511	0.0402	10.2733	-0.0258	-5.9939	-0.7757
		R Sagittal stratum (include inferior longitidinal fasciculus and inferior fronto-occipital fasciculus) right	0.3622	0.3971	30.1786	0.0349	9.6347	-0.0206	-5.1952	-0.6495
		L External capsule left	0.2804	0.3017	28.941	0.0213	7.6059	-0.0161	-5.3333	-0.443
		R External capsule right	0.2737	0.2926	30.1756	0.0189	6.9032	-0.0112	-3.8197	-0.3518
		L Cingulum (cingulate gyrus) left	0.3644	0.419	33.9816	0.0545	14.9676	-0.0147	-3.5143	-0.7493
		R Cingulum (cingulate gyrus) right	0.2793	0.3323	33.5152	0.053	18.977	-0.0158	-4.7599	-0.7539
		L Cingulum (hippocampus) left	0.2252	0.2678	31.5216	0.0427	18.9526	-0.0193	-7.1949	-0.7097
		R Cingulum (hippocampus) right	0.229	0.2565	39.6146	0.0276	12.0368	-0.0018	-0.7102	-0.2591
		T-L Fornix (cres) / Stria terminalis (can not be resolved with current resolution) left	0.374	0.4157	32.0812	0.0417	11.154	-0.0168	-4.0423	-0.6631
		T-R Fornix (cres) / Stria terminalis (can not be resolved with current resolution) right	0.3385	0.3708	31.087	0.0324	9.5589	-0.016	-4.3017	-0.5576
		L Superior longitudinal fasciculus left	0.3535	0.3902	29.4121	0.0367	10.3917	-0.0253	-6.4751	-0.7313
		R Superior longitudinal fasciculus right	0.3496	0.3721	29.1999	0.0225	6.4294	-0.0161	-4.3324	-0.4561
		L Superior fronto-occipital fasciculus (could be a part of anterior internal capsule) left	0.3458	0.3787	34.1453	0.0329	9.5003	-0.0086	-2.2601	-0.4459
		R Superior fronto-occipital fasciculus (could be a part of anterior internal capsule) right	0.2974	0.3374	32.5024	0.04	13.4576	-0.0148	-4.3803	-0.6154
		L Inferior fronto-occipital fasciculus left	0.3278	0.3609	37.0965	0.0332	10.1217	-0.0044	-1.2064	-0.3662
		R Inferior fronto-occipital fasciculus right	0.2923	0.323	38.6939	0.0308	10.536	-0.0027	-0.8218	-0.3065
		L Uncinate fasciculus left	0.2886	0.3105	38.4192	0.0219	7.6029	-0.002	-0.657	-0.2223
		R Uncinate fasciculus right	0.3324	0.3667	32.563	0.0343	10.3274	-0.0125	-3.4135	-0.5253
		L Tapetum left	0.3265	0.3756	28.6612	0.0491	15.0219	-0.0391	-10.4097	-1.0454
		R Tapetum right	0.3086	0.3258	29.2671	0.0172	5.5649	-0.0122	-3.731	-0.3464
